# Supplementary material for: Mitochondrial DNA Changes in Respiratory Complex I Genes in Brain Gliomas
Source: Biomedicines. 2023 Apr 15;11(4):1183. doi: 10.3390/biomedicines11041183 (PMC10135735; doi:10.3390/biomedicines11041183)
Supplement: Supplementary file 1 [file biomedicines-11-01183-s001.zip]

Archive with 1 entries (1 files):
- biomedicines-2275831-supplementary.pdf
